# Supplementary material for: Asymmetric Donor–Acceptor 2,7-Disubstituted Fluorenes and Their 9-Diazoderivatives: Synthesis, Optical Spectra and Photolysis
Source: Molecules. 2025 Jan 15;30(2):321. doi: 10.3390/molecules30020321 (PMC11768028; doi:10.3390/molecules30020321)
Supplement: Supplementary file 1 [file molecules-30-00321-s001.zip]

Archive with 1 entries (1 files):
- molecules-3396425-supplementary.pdf
